# Supplementary material for: Surface Modification of Polytetrafluoroethylene and Polycaprolactone Promoting Cell-Selective Adhesion and Growth of Valvular Interstitial Cells
Source: J Funct Biomater. 2022 Jun 1;13(2):70. doi: 10.3390/jfb13020070 (PMC9225263; doi:10.3390/jfb13020070)
Supplement: Supplementary file 1 [file jfb-13-00070-s001.zip]

Archive with 1 entries (1 files):
- jfb-1667045-supplementary.pdf
